# Supplementary material for: Neurotransmitter Genes in the Nucleus Accumbens That Are Involved in the Development of a Behavioral Pathology After Positive Fighting Experiences and Their Deprivation: A Conceptual Paradigm for Data Analysis
Source: Int J Mol Sci. 2025 Sep 3;26(17):8580. doi: 10.3390/ijms26178580 (PMC12429646; doi:10.3390/ijms26178580)
Supplement: Supplementary file 1 [file ijms-26-08580-s001.zip]

Archive with 1 entries (1 files):
- ijms-3821935-supplementary.xlsx
